# Supplementary material for: Essential Nonredundant Function of the Catalytic Activity of Histone Deacetylase 2 in Mouse Development
Source: Mol Cell Biol. 2016 Jan 19;36(3):462–74. doi: 10.1128/MCB.00639-15 (PMC4719423; doi:10.1128/MCB.00639-15)
Supplement: Supplemental material [file MCB.00639-15_zmb999101105sd1.xlsx]

## Sheet: Hdac1 single allele UP
GeneSymbol	RefSeqAccession	Coef (log2 coefficient MUTvsWT)	p.value.adj
4930447C04Rik	NM_029444	1.241	0.000169
8430408G22Rik	NM_145980	1.326	0.000764
A130040M12Rik	NR_002860	2.803	4e-06
Adad2	NM_029428	1.382	0.000647
Agt	NM_007428	1.382	0.000371
Akr1c13	NM_013778	1.22	2e-05
Ano9	NM_178381	1.071	0.000176
Art5	NM_007491	1.538	2.5e-05
Atp8b3	NM_026094	1.022	0.000194
Cd300lf	NM_001169153	1.113	2.5e-05
Cd59a	NM_007652	1.045	7.1e-05
Cebpd	NM_007679	1.428	4e-06
Crb1	NM_133239	1.064	0.00046
Crybb1	NM_023695	1.087	7e-05
Dct	NM_010024	1.098	0.037289
Dmc1	NM_010059	1.3	0.000327
Dmrtc2	NM_027732	2.027	8.2e-05
Dnase1l2	NM_025718	1.235	0.015587
Echdc2	NM_026728	1.083	7.1e-05
Edn1	NM_010104	1.712	0.001149
Eml2	NM_028153	1.4	0.047164
Fam107a	NM_183187	1.642	7.2e-05
Fam83g	NM_178618	1.901	0.000243
Fcgbp	NM_001122603	1.049	3.4e-05
Gm10046	NR_033484	1.454	2.5e-05
Got1l1	NM_029674	1.207	0.00015
Gpc2	NM_172412	1.161	0.017601
Hif3a	NM_016868	2.088	1.1e-05
Hmgcs2	NM_008256	1.167	0.000654
Hoga1	NM_026152	1.548	5.2e-05
Htr3a	NM_013561	1.145	0.005956
Il28ra	NM_174851	1.022	0.002549
Ino80b	NM_023547	1.068	0.003916
Kcnt1	NM_175462	1.001	0.00012
Lgals7	NM_008496	1.201	0.00015
LOC100503637	XM_003085330	2.286	9e-06
Ly6c1	NM_010741	1.497	0.000144
Lypd3	NM_133743	1.154	3.4e-05
Lypd4	NM_182785	3.109	4.4e-05
Mag	NM_010758	1.056	0.000195
Ms4a4a	XM_003086124	1.042	0.006728
Mt1	NM_013602	1.175	0.000371
Mt2	NM_008630	1.035	0.000943
Ng23	NM_023893	1.102	0.000327
Otop2	NM_172801	1.752	9e-06
Phldb3	NM_001102613	1.08	0.000126
Pla1a	NM_134102	1.518	0.000253
Ppap2c	NM_015817	1.193	5.8e-05
Prkcd	NM_011103	1.483	4e-06
Prodh	NM_011172	1.492	4.8e-05
Rnf122	NM_175136	1.053	0.0001
Rnf207	NM_001033489	1.052	8.2e-05
Rom1	NM_009073	1.437	0.00013
Slc2a1	NM_011400	1.11	0.000213
Slc2a4	NM_009204	1.068	0.000194
Sult1a1	NM_133670	1.338	0.00047
Sult5a1	NM_020564	1.296	3.2e-05
Tcfl5	NM_178254	1.034	0.000458
Tmem159	NM_145586	1.166	3.3e-05
Tmem82	NM_145987	1.129	0.000519
Ucp2	NM_011671	1.448	4.5e-05
Ucp3	NM_009464	1.519	0.00015
Wdr92	NM_178909	1.487	0.000686
Wfikkn2	NM_181819	1.069	0.000397

## Sheet: Hdac2KI UP
GeneSymbol	RefSeqAccession	Coef (log2 coefficient MUTvsWT)	p.value.adj
4921506M07Rik	NM_001037743	1.21689	0.0155209
Adamts4	NM_172845	1.15974	0.0279368
AI661453	NM_145489	1.31791	4.00175e-05
Apol8	NM_001081970	1.00452	0.0259473
Arhgef16	NM_001112744	1.31735	8.65019e-13
C030034I22Rik	NR_026848	1.16317	0.000117646
C1s	NM_144938	1.11039	0.00226153
C230035I16Rik	NR_015492	1.02049	0.00108374
Card10	NM_130859	1.13672	4.69739e-18
Ccdc129	NM_001081665	1.36203	0.000490033
Cdk18	NM_008795	1.04882	0.000303542
Dennd1c	NM_153551	1.99869	0.000644842
Dennd2d	NM_001093754	1.41258	2.23289e-07
Dmc1	NM_010059	1.35474	1.75454e-11
Echdc2	NM_026728	1.21218	1.64681e-20
Edn1	NM_010104	1.30528	0.000491324
EG625321	NR_033673	1.20775	0.0137743
Emilin2	NM_145158	1.05152	8.40981e-10
Epcam	NM_008532	2.05808	2.61184e-21
Fam109b	NM_177391	1.08323	0.00250303
Fam83g	NM_178618	1.63976	0.000218069
Fgf15	NM_008003	1.22783	0.00390664
Fgfr4	NM_008011	1.14073	1.97934e-05
Gal	NM_010253	1.04464	3.24326e-10
Gm10046	NR_033484	1.93484	9.18295e-09
Gm4349	NR_033637	1.02149	0.0475116
Gpr4	NM_175668	1.19219	1.46125e-08
Hck	NM_010407	1.34662	1.43488e-09
Hspb1	NM_013560	1.29358	2.08516e-06
Igf2bp1	NM_009951	1.04129	0.00876401
Kcng3	NM_153512	1.13	7.83205e-05
Klk8	NM_008940	1.05039	5.39483e-09
Ltk	NM_203345	1.46835	0.002406
Marveld3	NM_028584	1.36754	0.00142751
Mmp9	NM_013599	1.14765	3.83609e-10
Nccrp1	NM_001081115	1.32295	0.00554072
Nrtn	NM_008738	1.09724	0.00773153
Pde4c	NM_201607	1.33471	0.00119977
Plekhg6	NM_198604	1.14739	0.00565581
Ppap2c	NM_015817	1.03091	1.8043e-08
Prkcd	NM_011103	1.4136	2.50012e-45
Pth1r	NM_001083936	1.179	1.0428e-18
Rnf17	NM_001033043	1.61633	0.0249166
Rom1	NM_009073	1.02518	7.94479e-05
Scnn1b	NM_011325	1.43952	0.00324832
Snord22	NR_004445	1.02831	5.35777e-08
Snx31	NM_025712	1.73032	4.61795e-06
Spint1	NM_016907	1.26868	2.22472e-05
Sypl2	NM_008596	1.41997	5.26765e-09
Tcfl5	NM_178254	1.15688	7.77874e-15
Tesc	NM_021344	1.2751	1.04081e-11
Tjp3	NM_013769	1.0303	1.27011e-09
Trim6	NM_001013616	1.70733	8.63307e-08
Txnip	NM_001009935	1.50009	1.43488e-09
Wfdc2	NM_026323	1.0073	0.00609265

## Sheet: Hdac2KI DOWN
GeneSymbol	RefSeqAccession	Coef (log2 coefficient MUTvsWT)	p.value.adj
4930507D05Rik	NR_027926	-1.0036	0.0268221
Avp	NM_009732	-1.36027	0.00119658
BC018473	NR_003364	-1.79565	3.46927e-05
Bcl6	NM_009744	-1.11783	2.52197e-14
C030030A07Rik	NM_001039558	-1.06604	0.00031951
C3ar1	NM_009779	-1.0512	7.59479e-05
Ccdc87	NM_207268	-1.15899	9.24385e-05
Chac1	NM_026929	-1.45636	0.0115636
Cpne1	NM_170588	-1.071	9.34783e-25
D330012F22Rik	NM_178752	-1.07896	1.71505e-09
Fam124b	NM_173425	-1.18502	0.00163032
Fasl	NM_010177	-1.34869	0.000675131
Has2	NM_008216	-1.08888	8.90309e-07
Hdhd3	NM_024257	-1.09093	0.00050283
Jmjd5	NM_029842	-1.1053	0.00332332
Kbtbd8	NM_001008785	-1.0644	1.43488e-09
Kdm4d	NM_173433	-1.04196	0.00190885
Mmrn1	NM_027613	#NAME?	7.36882e-28	not expressed (RPM below 1) in Hdac2KI/+
Msln	NM_018857	-1.01233	0.0207158
Myct1	NM_026793	-1.17578	0.00940251
Palb2	NM_001081238	-1.17387	4.14803e-09
Ptger4	NM_001136079	-1.11669	0.000118608
Scn2b	NM_001014761	-1.07593	8.21156e-05
Senp8	NM_001172068	-1.1645	2.29947e-11
Setmar	NM_178391	-1.38222	1.85553e-05
Slc25a34	NM_001013780	-1.04486	0.000544071
Snca	NM_001042451	-11.3748	0
Tbc1d10c	NM_178650	-1.01046	0.0067027
Tbx21	NM_019507	-1.0833	0.0125535
Thap2	NM_025780	-1.20406	1.60716e-05
Tmem140	NM_197986	-1.12723	0.0208905
Tuba1c	NM_009448	-3.5878	3.4118e-15
Zfp418	NM_146179	-1.34254	1.8887e-08
Zfp583	NM_001033249	-1.28762	2.40517e-11
Zfp59	NM_011762	-1.05053	0.000287356
Zfp658	NM_001008549	-1.5564	7.43387e-05
Zfp712	NM_001166218	-1.29961	2.55996e-08
Zfp719	NM_172482	-1.4103	4.94935e-12
Zfp72	NM_001081680	-1.27874	7.65558e-07
Zfp78	NM_177888	-1.3903	4.69155e-12
Zkscan16	NM_001099323	-1.08519	6.07092e-20
Zscan22	NM_001001447	-1.0654	1.13102e-10
Zswim3	NM_178375	-1.14977	2.3051e-07
